# Supplementary material for: Tenotomy-induced muscle atrophy is sex-specific and independent of NFκB
Source: eLife. 2022 Dec 12;11:e82016. doi: 10.7554/eLife.82016 (PMC9873255; doi:10.7554/eLife.82016)
Supplement: Figure 2—source data 2. [file elife-82016-fig2-data2.zip]

Archive with 21 entries (20 files):
- Fig 2 - source data 2/
- Fig 2 - source data 2/.DS_Store
- __MACOSX/Fig 2 - source data 2/._.DS_Store
- Fig 2 - source data 2/Fig 2E_p50_p65_800.TIF
- __MACOSX/Fig 2 - source data 2/._Fig 2E_p50_p65_800.TIF
- Fig 2 - source data 2/Fig2D_IKKb_Akt_800.TIF
- __MACOSX/Fig 2 - source data 2/._Fig2D_IKKb_Akt_800.TIF
- Fig 2 - source data 2/Fig2C_IKKb_Akt_Actin_700.TIF
- __MACOSX/Fig 2 - source data 2/._Fig2C_IKKb_Akt_Actin_700.TIF
- Fig 2 - source data 2/Fig 2E_HistoneH3_GAPDH_700.TIF
- __MACOSX/Fig 2 - source data 2/._Fig 2E_HistoneH3_GAPDH_700.TIF
- Fig 2 - source data 2/Fig2_Blots.jpg
- __MACOSX/Fig 2 - source data 2/._Fig2_Blots.jpg
- Fig 2 - source data 2/Fig 2E_p50_p65_700.TIF
- __MACOSX/Fig 2 - source data 2/._Fig 2E_p50_p65_700.TIF
- Fig 2 - source data 2/Fig 2E_HistoneH3_GAPDH_800.TIF
- __MACOSX/Fig 2 - source data 2/._Fig 2E_HistoneH3_GAPDH_800.TIF
- Fig 2 - source data 2/Fig2C_IKKb_Akt_Actin_800.TIF
- __MACOSX/Fig 2 - source data 2/._Fig2C_IKKb_Akt_Actin_800.TIF
- Fig 2 - source data 2/Fig2D_Actin_700.TIF
- __MACOSX/Fig 2 - source data 2/._Fig2D_Actin_700.TIF
