# Supplementary material for: Tenotomy-induced muscle atrophy is sex-specific and independent of NFκB
Source: eLife. 2022 Dec 12;11:e82016. doi: 10.7554/eLife.82016 (PMC9873255; doi:10.7554/eLife.82016)
Supplement: Figure 2—figure supplement 1—source data 1. [file elife-82016-fig2-figsupp1-data1.xlsx]

## Sheet: FIG2S1
P50/Histone H3
	CTL	ECC	SHM
	0.162424	1.624	0.124648
			0.339496
