# Supplementary material for: Tenotomy-induced muscle atrophy is sex-specific and independent of NFκB
Source: eLife. 2022 Dec 12;11:e82016. doi: 10.7554/eLife.82016 (PMC9873255; doi:10.7554/eLife.82016)
Supplement: Figure 2—figure supplement 1—source data 2. [file elife-82016-fig2-figsupp1-data2.zip]

Archive with 19 entries (18 files):
- Fig 2S1 - source data 2/
- Fig 2S1 - source data 2/Fig 2S1_GAPDH_700.TIF
- __MACOSX/Fig 2S1 - source data 2/._Fig 2S1_GAPDH_700.TIF
- Fig 2S1 - source data 2/.DS_Store
- __MACOSX/Fig 2S1 - source data 2/._.DS_Store
- Fig 2S1 - source data 2/Fig 2S1_HistoneH3_700.TIF
- __MACOSX/Fig 2S1 - source data 2/._Fig 2S1_HistoneH3_700.TIF
- Fig 2S1 - source data 2/Fig 2S1_GAPDH_HistoneH3_700.TIF
- __MACOSX/Fig 2S1 - source data 2/._Fig 2S1_GAPDH_HistoneH3_700.TIF
- Fig 2S1 - source data 2/Fig 2S1_GAPDH_800.TIF
- __MACOSX/Fig 2S1 - source data 2/._Fig 2S1_GAPDH_800.TIF
- Fig 2S1 - source data 2/Fig 2S1_p50p65_800.TIF
- __MACOSX/Fig 2S1 - source data 2/._Fig 2S1_p50p65_800.TIF
- Fig 2S1 - source data 2/Fig 2S1_GAPDH_HistoneH3_800.TIF
- __MACOSX/Fig 2S1 - source data 2/._Fig 2S1_GAPDH_HistoneH3_800.TIF
- Fig 2S1 - source data 2/Fig2S1_Blots.jpg
- __MACOSX/Fig 2S1 - source data 2/._Fig2S1_Blots.jpg
- Fig 2S1 - source data 2/Fig 2S1_HistoneH3_800.TIF
- __MACOSX/Fig 2S1 - source data 2/._Fig 2S1_HistoneH3_800.TIF
