# Supplementary material for: Tenotomy-induced muscle atrophy is sex-specific and independent of NFκB
Source: eLife. 2022 Dec 12;11:e82016. doi: 10.7554/eLife.82016 (PMC9873255; doi:10.7554/eLife.82016)
Supplement: Figure 7—source data 2. [file elife-82016-fig7-data2.zip]

Archive with 17 entries (16 files):
- Fig 7 - source data 2/
- Fig 7 - source data 2/Fig7D2_p62_LC3_Actin_800.TIF
- __MACOSX/Fig 7 - source data 2/._Fig7D2_p62_LC3_Actin_800.TIF
- Fig 7 - source data 2/Fig 7B_Ubiquitin_800.TIF
- __MACOSX/Fig 7 - source data 2/._Fig 7B_Ubiquitin_800.TIF
- Fig 7 - source data 2/.DS_Store
- __MACOSX/Fig 7 - source data 2/._.DS_Store
- Fig 7 - source data 2/Fig7D_p62_LC3_Actin_700.TIF
- __MACOSX/Fig 7 - source data 2/._Fig7D_p62_LC3_Actin_700.TIF
- Fig 7 - source data 2/Fig7_Blots.jpg
- __MACOSX/Fig 7 - source data 2/._Fig7_Blots.jpg
- Fig 7 - source data 2/Fig 7B_Ubiquitin_700.TIF
- __MACOSX/Fig 7 - source data 2/._Fig 7B_Ubiquitin_700.TIF
- Fig 7 - source data 2/Fig7D2_p62_LC3_Actin_700.TIF
- __MACOSX/Fig 7 - source data 2/._Fig7D2_p62_LC3_Actin_700.TIF
- Fig 7 - source data 2/Fig7D_p62_LC3_Actin_800.TIF
- __MACOSX/Fig 7 - source data 2/._Fig7D_p62_LC3_Actin_800.TIF
