# Supplementary material for: Tenotomy-induced muscle atrophy is sex-specific and independent of NFκB
Source: eLife. 2022 Dec 12;11:e82016. doi: 10.7554/eLife.82016 (PMC9873255; doi:10.7554/eLife.82016)
Supplement: Figure 7—figure supplement 1—source data 2. [file elife-82016-fig7-figsupp1-data2.zip]

Archive with 25 entries (24 files):
- Fig 7S1 - source data 2/
- Fig 7S1 - source data 2/Fig7S1B_pAkt_700.TIF
- __MACOSX/Fig 7S1 - source data 2/._Fig7S1B_pAkt_700.TIF
- Fig 7S1 - source data 2/Fig7S1A_pmTor_pAkt_pS6_700.TIF
- __MACOSX/Fig 7S1 - source data 2/._Fig7S1A_pmTor_pAkt_pS6_700.TIF
- Fig 7S1 - source data 2/.DS_Store
- __MACOSX/Fig 7S1 - source data 2/._.DS_Store
- Fig 7S1 - source data 2/Fig7S1B_Akt_mTor_700.TIF
- __MACOSX/Fig 7S1 - source data 2/._Fig7S1B_Akt_mTor_700.TIF
- Fig 7S1 - source data 2/Fig7S1A_Akt_mTor_800.TIF
- __MACOSX/Fig 7S1 - source data 2/._Fig7S1A_Akt_mTor_800.TIF
- Fig 7S1 - source data 2/Fig7S1A_S6_700.TIF
- __MACOSX/Fig 7S1 - source data 2/._Fig7S1A_S6_700.TIF
- Fig 7S1 - source data 2/Fig7S1B_pmTor_700.TIF
- __MACOSX/Fig 7S1 - source data 2/._Fig7S1B_pmTor_700.TIF
- Fig 7S1 - source data 2/Fig7S1B_Akt_mTor_800.TIF
- __MACOSX/Fig 7S1 - source data 2/._Fig7S1B_Akt_mTor_800.TIF
- Fig 7S1 - source data 2/Fig7S1A_pmTor_pAkt_pS6_800.TIF
- __MACOSX/Fig 7S1 - source data 2/._Fig7S1A_pmTor_pAkt_pS6_800.TIF
- Fig 7S1 - source data 2/Fig7S1B_pAkt_800.TIF
- __MACOSX/Fig 7S1 - source data 2/._Fig7S1B_pAkt_800.TIF
- Fig 7S1 - source data 2/Fig7S1B_pmTor_800.TIF
- __MACOSX/Fig 7S1 - source data 2/._Fig7S1B_pmTor_800.TIF
- Fig 7S1 - source data 2/Fig7S1_Blots.jpg
- __MACOSX/Fig 7S1 - source data 2/._Fig7S1_Blots.jpg
