# Supplementary material for: Tenotomy-induced muscle atrophy is sex-specific and independent of NFκB
Source: eLife. 2022 Dec 12;11:e82016. doi: 10.7554/eLife.82016 (PMC9873255; doi:10.7554/eLife.82016)
Supplement: Figure 7—figure supplement 2—source data 2. [file elife-82016-fig7-figsupp2-data2.zip]

Archive with 17 entries (16 files):
- Fig 7S2 - source data 2/
- Fig 7S2 - source data 2/Fig7S2C_Actin_800.TIF
- __MACOSX/Fig 7S2 - source data 2/._Fig7S2C_Actin_800.TIF
- Fig 7S2 - source data 2/Fig 7S2B_ubiquitin_800.TIF
- __MACOSX/Fig 7S2 - source data 2/._Fig 7S2B_ubiquitin_800.TIF
- Fig 7S2 - source data 2/.DS_Store
- __MACOSX/Fig 7S2 - source data 2/._.DS_Store
- Fig 7S2 - source data 2/Fig7S2_Blots.tif
- __MACOSX/Fig 7S2 - source data 2/._Fig7S2_Blots.tif
- Fig 7S2 - source data 2/Fig 7S2C_LC3_700.TIF
- __MACOSX/Fig 7S2 - source data 2/._Fig 7S2C_LC3_700.TIF
- Fig 7S2 - source data 2/Fig 7S2B_ubiquitin_700.TIF
- __MACOSX/Fig 7S2 - source data 2/._Fig 7S2B_ubiquitin_700.TIF
- Fig 7S2 - source data 2/Fig7S2C_Actin_700.TIF
- __MACOSX/Fig 7S2 - source data 2/._Fig7S2C_Actin_700.TIF
- Fig 7S2 - source data 2/Fig 7S2C_LC3_800.TIF
- __MACOSX/Fig 7S2 - source data 2/._Fig 7S2C_LC3_800.TIF
